# Supplementary material for: Tumor Treating Fields (TTFields) Concomitant with Sorafenib Inhibit Hepatocellular Carcinoma In Vitro and In Vivo
Source: Cancers (Basel). 2022 Jun 15;14(12):2959. doi: 10.3390/cancers14122959 (PMC9220990; doi:10.3390/cancers14122959)
Supplement: Supplementary file 1 [file cancers-14-02959-s001.zip]

Archive with 1 entries (1 files):
- cancers-1602413-supplementary.pdf
